# Supplementary material for: Metabolomics Provides New Insights into the Mechanisms of Wolbachia-Induced Plant Defense in Cotton Mites
Source: Microorganisms. 2025 Mar 6;13(3):608. doi: 10.3390/microorganisms13030608 (PMC11944673; doi:10.3390/microorganisms13030608)
Supplement: Supplementary file 1 [file microorganisms-13-00608-s001.zip]

Archive with 1 entries (1 files):
- microorganisms-3494558-supplementary.pdf
